# Supplementary material for: Modeling of the Effect of Subperiosteal Hydrostatic Pressure Conductivity between Joints on Decreasing Contact Loads on Cartilage and of the Effect of Myofascial Relief in Treating Trigger Points: The Floating Skeleton Theory
Source: Biomimetics (Basel). 2024 Apr 8;9(4):222. doi: 10.3390/biomimetics9040222 (PMC11048457; doi:10.3390/biomimetics9040222)
Supplement: Supplementary file 1 [file biomimetics-09-00222-s001.zip]

Archive with 2 entries (2 files):
- Supplementary video S1-Pressure transmisson retected (3).MOV
- Supplementary video S2-No_pressure_transmission.mov
